# Supplementary material for: Transcatheter edge-to-edge repair vs medical therapy in atrial functional mitral regurgitation: a propensity score-based comparison from the OCEAN-Mitral and REVEAL-AFMR registries
Source: Eur Heart J. 2025 Aug 1;47(11):1304–14. doi: 10.1093/eurheartj/ehaf511 (PMC13017546; doi:10.1093/eurheartj/ehaf511)
Supplement: ehaf511_Supplementary_Data [file ehaf511_Supplementary_Data.zip]

Archive with 3 entries (3 files):
- RevealOcean Sup_figure_R2.doc
- RevealOcean Sup_material_EHJ_R2.doc
- RevealOcean Sup_table_R2.doc
